# Supplementary material for: Seasonal Pattern of Mycobacterium ulcerans, the Causative Agent of Buruli Ulcer, in the Environment in Ghana
Source: Microb Ecol. 2017 Feb 25;74(2):350–61. doi: 10.1007/s00248-017-0946-6 (PMC5496970; doi:10.1007/s00248-017-0946-6)
Supplement: Supplementary file 2 — (XLSX 20 kb) [file 248_2017_946_MOESM2_ESM.xlsx]

## Sheet: Sheet1
	S2. IS2404, IS2606 and KR real time PCR results for analysed samples in the study
				Real-time PCR CT values
	Site	River Basin	Sample ID	IS2404	IS2606	KR	CT IS2606-IS2404
	Achiase	Offin	ENVSABU003B	31.55	37.28	35.73	5.73
	Achiase	Offin	ENVSABU006A	32.74	34.67	35.37	1.93
	Achiase	Offin	ENVSABU010B	31.73	33.56	32.86	1.83
	Achiase	Offin	ENVSABU021A	31.13	32.37	32.05	1.24
	Achiase	Offin	ENVSABU029B	30.56	31.33	30.87	0.77
	Achiase	Offin	ENVSABU032A	34.46	36.22	35.07	1.76
	Achiase	Offin	ENVSABU035C	34.39	40.44	38.34	6.05
	Akomfore	Offin	ÊNVSAF001A	34.65	35.67	36.34	1.02
	Keniago	Offin	ENVSKG006B	32.82	33.52	33.7	0.7
	Mfantsiman	Offin	ENVSMF039B	29.69	31.56	31.78	1.87
	Pokukrom	Offin	ENVSPK029A	25.84	26.43	25.91	0.59
	Wromanso	Offin	ENVSWM010A	32.21	33.41	33.3	1.2
	Wromanso	Offin	ENVSWM011A	31.39	34.49	33.58	3.1
	Wromanso	Offin	ENVSWM015A	31.24	32.14	32.13	0.9
	Wromanso	Offin	ENVSWM015B	31.52	39.92	36.7	8.4
	Wromanso	Offin	ENVSWM016B	32.41	38.55	35.48	6.14
	Wromanso	Offin	ENVSWM022B	31.5	33.19	32.9	1.69
	Wromanso	Offin	ENVSWMIB	30.0846	37.0117	36.3468	5.51
	Wromanso	Offin	ENVSWMVIIIA	33.05	34.49	32.33	1.44
	Ntobroso	Offin	ENVSNBU001A	34.42	35.67	37.32	1.25
	Ntobroso	Offin	ENVSNBUS 089a	32.65	33.56	35.12	0.91
	Ntobroso	Offin	ENVSNBUS 132B	34.76	34.83	36.45	0.07
	Ntobroso	Offin	ENVSNBUS 077a	34.29	35.41	36.34	1.12
	Keniago	Offin	ENVSKGS073C	34.89	41.39	35.67	6.5
	Mfantsiman	Offin	ENVSMFS 102E	34.63	35.85	35.13	1.22
	Mfantsiman	Offin	ENVSMFS121A	34.23	36.62	34.9	2.39
	Mfantsiman	Offin	ENVSMFS098B	34.28	36.53	35.96	2.25
	Mfantsiman	Offin	ENVSMFS098F	34.04	35.52	34.45	1.48
	Mfantsiman	Offin	ENVSMFS036A	34.67	36.68	35.56	2.01
	Mfantsiman	Offin	ENVSMFS057B	33.61	40.42	39.18	6.81
	Mfantsiman	Offin	ENVSMFS088B	32.73	35.04	33.34	2.31
	Mfantsiman	Offin	ENVSMFS088C	34.07	35.95	34.79	1.88
	Mfantsiman	Offin	ENVSMFS088D	34.63	36.61	37.18	1.98
	Mfantsiman	Offin	ENVSMFS113G	34.07	38.23	34.84	4.16
	Mfantsiman	Offin	ENVSMFS160A	33.27	34.99	32.78	1.72
	Mfantsiman	Offin	ENVSMFS092A	34.71	36.35	34.3	1.64
	Pokukrom	Offin	ENVSPKS046D	34.67	36.23	37.34	1.56
	Wromanso	Offin	ENVSWMS008I	33.28	37.53	36.78	4.25
	Wromanso	Offin	ENVSWMS018B	34.26	36.14	35.56	1.88
	Wromanso	Offin	ENVSWMS021E	33.56	35.15	36.78	1.59
	Wromanso	Offin	ENVSWMS078H	34.19	36.37	35.74	2.18
	Wromanso	Offin	ENVSWMS067D	34.22	35.14	34.35	0.92
	Wromanso	Offin	ENVSWMS027B	34.21	36.17	37.12	1.96
	Wromanso	Offin	ENVSWMS140B	34.21	35.16	34.68	0.95
	Wromanso	Offin	ENVSWMS160B	32.15	33.15	35.46	1
	Achiase	Offin	ENVSABUS090I	34.76	39.86	38.57	5.1
	Achiase	Offin	ENVSABUS073E	34.71	35.25	34.31	0.54
	Achiase	Offin	ENVSABUS127D	34.49	35.76	35.13	2.27
	Achiase	Offin	ENVSABUS160A	34.33	35.89	35.45	1.56
	Akomfore	Offin	ENVSAFS081B	32.72	37.35	36.45	4.63
	Ntabea	Densu	NT4	27.78	28.63	28.3	0.85
	Ntabea	Densu	NT6	32.52	33.27	33.39	0.75
	Ntabea	Densu	NT18	28.54	30.14	29.16	1.6
	Ntabea	Densu	NT11	32.93	33.96	34.34	1.03
	Ntabea	Densu	NT20	27.7	28.76	28.27	1.06
	Ntabea	Densu	NT15	37.22	28.2	27.41	0.98
	Ntabea	Densu	NT17	30.17	31.88	31.13	1.71
	Ntabea	Densu	NT3	32.33	33.45	32.38	1.12
	Ntabea	Densu	NT14	30.41	36.21	36.46	5.8
	Ntabea	Densu	NT1	34.64	35.23	35.24	0.59
	Ntabea	Densu	NT27	30.17	31.11	30.45	0.94
	Ntabea	Densu	NT28	28.5	29.86	29.29	1.36
	Ntabea	Densu	NT32	31.13	32.87	31.55	1.74
	Ntabea	Densu	NT34	25.47	26.51	26.24	1.04
	Ntabea	Densu	NT23	30.17	31.1	30.78	0.93
	Ntabea	Densu	NT24	27.5	39.96	28.28	12.46
	Ntabea	Densu	NT25	29.48	30.16	30.01	0.68
	Ntabea	Densu	NT29	34.02	39.14	37.26	5.12
	Ntabea	Densu	NT33	30.64	34.77	32.89	4.13
	Ntabea	Densu	NT22	33.62	34.12	33.98	0.5
	Ntabea	Densu	NT31	32.85	34.12	33.56	1.27
	Ashongkrom	Densu	ASH53	31.26	32.28	31.75	1.02
	Ashongkrom	Densu	ASH57	28.49	29.83	29.58	1.34
	Ashongkrom	Densu	ASH64	25.49	26.5	26.14	1.01
	Ashongkrom	Densu	ASH39	26.64	28.42	28.29	1.78
	Ashongkrom	Densu	ASH40	30.6	31.85	31.57	1.25
	Ashongkrom	Densu	ASH48	27.65	28.73	28.34	1.08
	Ashongkrom	Densu	ASH42	29.48	31.25	31.27	1.77
	Ashongkrom	Densu	ASH52	30.18	31.22	30.89	1.04
	Ashongkrom	Densu	ASH55	34.99	36.54	35.57	1.55
	Ashongkrom	Densu	ASH58	31.09	32.34	31.71	1.25
	Ashongkrom	Densu	ASH46	30.1	32.33	31.54	2.23
	Ashongkrom	Densu	ASH51	32.81	34.23	35.16	1.42
	Ashongkrom	Densu	ASH56	33.26	34.94	34.21	1.68
	Ashongkrom	Densu	ASH49	30.94	32.72	32.07	1.78
	Ashongkrom	Densu	ASH50	31.45	32.84	32.42	1.39
	Ashongkrom	Densu	ASH54	33.65	35.14	34.96	1.49
	Ashongkrom	Densu	CC2	29.92	32.1594	32.11	2.24
	Ashongkrom	Densu	T1PL	30.33	32.4444	32.17	2.11
	Ashongkrom	Densu	CC7	28.74	30.5708	30.1811	1.83
	Ashongkrom	Densu	T5 S	31.88	33.7892	33.0694	1.91
	Ashongkrom	Densu	T5 PF	28.59	30.3536	30.11	1.76
	Ashongkrom	Densu	T5 F	29.86	31.2541	31.13	1.39
	Ashongkrom	Densu	T5 PL	30.5	32.416	32.1025	1.92
	Ashongkrom	Densu	CCSWM	28.3	29.8101	29.68	1.51
	Ashongkrom	Densu	HHL	31.48	33.5554	33.15	2.08
	Ashongkrom	Densu	FP5	30.08	31.7549	31.21	1.67
	Ashongkrom	Densu	PS2	29.32	33.214	33.1027	3.89
	Ashongkrom	Densu	STW7	31.62	37.92	36.92	6.8
	Ashongkrom	Densu	STW7 STW	32.28	34.12	33.42	1.84
	Ashongkrom	Densu	CC9	34.19	35.92	34.82	1.73
	Ashongkrom	Densu	SWS 3	31.81	36.02	32.87	4.21
	Ashongkrom	Densu	SWS R	32.52	36.55	34.07	4.03
	Ashongkrom	Densu	PPT3PL	32.63	34.15	33.2	1.52
	Ashongkrom	Densu	PPT2PL	32.51	34.17	33.75	1.66
	Ashongkrom	Densu	FP4S	32.51	37.66	35.87	5.15
	Ashongkrom	Densu	PPT4PL	32.31	34.43	34.02	2.12
	Ashongkrom	Densu	FP3	32.43	36.79	35.87	4.36
	Ashongkrom	Densu	AS094F	30.99	39.37	37.42	8.38
	Ashongkrom	Densu	AS098B	34.12	35.65	35.2	1.53
	Ashongkrom	Densu	AS075C	34.53	36.4	35.66	1.87
	Ashongkrom	Densu	AS079B	34.2	39.13	37.54	4.93
	Ashongkrom	Densu	AS059B	34.81	36.43	35.2	1.62
	Ashongkrom	Densu	AS057B	33.79	34.48	34.32	0.69
	Ashongkrom	Densu	AS056A	34.05	35.83	35.92	1.78
	Ashongkrom	Densu	AS056A1	34.06	35.83	35.12	1.79
	Ashongkrom	Densu	AS055A	33.18	35.28	34.25	2.1
	Ashongkrom	Densu	AS036B	34.13	35.7	35.2	1.57
	Domesampaman	Densu	DS003A	33.64	39.64	34.26	6
	Domesampaman	Densu	DS003B	32.72	34.67	35.21	1.95
	Domesampaman	Densu	DS004A	32.02	33.61	35.26	1.59
	Domesampaman	Densu	DS004B2	33.13	39.1	36.42	5.97
	Domesampaman	Densu	DS008C	33.18	34.45	33.63	1.27
	Domesampaman	Densu	DS009B	34.12	38.44	36.34	4.32
	Domesampaman	Densu	DS020A	33.93	34.56	36.34	0.63
	Ashongkrom	Densu	AS 120 B1	34.09	34.26	34.18	0.17
	Ashongkrom	Densu	AS 121A	33.38	34.78	34.16	1.4
	Ashongkrom	Densu	AS 121A2	34.15	35.08	34.16	0.93
	Ashongkrom	Densu	AS 122A	34.42	36.45	3616	2.03
	Ashongkrom	Densu	AS 122B	33.6	34.18	34.72	1.2
	Ashongkrom	Densu	AS 123A1	34.18	35.12	34.13	0.94
	Ashongkrom	Densu	AS 123A2	33.16	34.98	34.71	1.82
	Ashongkrom	Densu	AS 126A	32.64	34.52	33.92	1.88
	Ashongkrom	Densu	AS 127A	32.18	36.12	34.18	3.94
	Ashongkrom	Densu	AS 128A	34.76	35.18	34.64	0.58
	Ashongkrom	Densu	AS 128B1	34.12	35.08	34.94	0.96
	Ashongkrom	Densu	AS 133B2	34.28	36.18	34.4	1.9
	Ashongkrom	Densu	AS 138B3	32.18	34.15	33.63	1.97
	Ashongkrom	Densu	AS 138B4	34.66	35.41	34.98	0.75
