# Supplementary material for: Seasonal Pattern of Mycobacterium ulcerans, the Causative Agent of Buruli Ulcer, in the Environment in Ghana
Source: Microb Ecol. 2017 Feb 25;74(2):350–61. doi: 10.1007/s00248-017-0946-6 (PMC5496970; doi:10.1007/s00248-017-0946-6)
Supplement: Supplementary file 3 — (XLSX 13 kb) [file 248_2017_946_MOESM3_ESM.xlsx]

## Sheet: Sheet1
	S3. Detected MU from soil and vegetation biofilm samples from both Densu and Offin river basins
	DENSU
	Month	Sample	No. of samples	IS2404	IS2606	KR	MU Confirmed
	Sep 2011	Soil	5	4	4	4	4
		Vegetation Biofilm	9	9	9	9	9
	Oct 2011	Soil	2	1	0	0	1
		Vegetation Biofilm	5	3	3	4	3
	Dec 2011	Soil	7	7	0	0	0
		Vegetation Biofilm	3	1	1	1	1
	Jul 2013	Soil	12	12	7	6	6
		Vegetation Biofilm	6	5	4	4	4
	Aug 2013	Soil	9	9	0	0	0
		Vegetation Biofilm	2	1	1	1	1
	Oct 2013	Soil	5	4	2	2	2
		Vegetation Biofilm	10	10	6	4	4
	Dec 2013	Soil	10	5	1	1	1
		Vegetation Biofilm	3	3	0	0	0
	Jul 2014	Soil	12	5	3	3	3
		Vegetation Biofilm	13	9	9	9	9
	Aug 2014	Soil	12	6	3	3	3
		Vegetation Biofilm	8	2	1	1	1
	Sep 2014	Soil	11	3	3	3	3
		Vegetation Biofilm	13	5	3	3	3
	Oct 2014	Soil	17	5	1	2	1
		Vegetation Biofilm	23	9	2	2	1
	Nov 2014	Soil	17	9	1	1	1
		Vegetation Biofilm	7	4	2	1	1
	Dec 2014	Soil	24	9	2	2	2
		Vegetation Biofilm	19	13	0	0	0
	OFFIN
	Month	Sample	No. of samples	IS2404	IS2606	KR	MU Confirmed
	Aug 2013	Soil	27	20	4	3	3
		Vegetation Biofilm	31	16	3	3	3
	Oct 2013	Soil	106	57	13	10	10
		Vegetation Biofilm	123	58	15	11	11
	Dec 2013	Soil	78	41	5	0	0
		Vegetation Biofilm	107	47	4	1	1
	Jul 2014	Soil	139	20	4	5	4
		Vegetation Biofilm	170	28	8	5	5
	Sep 2014	Soil	29	17	9	6	6
		Vegetation Biofilm	38	13	3	1	1
	Oct 2014	Soil	41	8	3	1	0
		Vegetation Biofilm	55	3	1	1	1
	Dec 2014	Soil	23	2	1	0	0
		Vegetation Biofilm	31	3	1	1	1
