# Supplementary material for: Seasonal Pattern of Mycobacterium ulcerans, the Causative Agent of Buruli Ulcer, in the Environment in Ghana
Source: Microb Ecol. 2017 Feb 25;74(2):350–61. doi: 10.1007/s00248-017-0946-6 (PMC5496970; doi:10.1007/s00248-017-0946-6)
Supplement: Supplementary file 4 — (XLSX 18 kb) [file 248_2017_946_MOESM4_ESM.xlsx]

## Sheet: OFFIN
					BU CASES FROM BOTH ACTIVE CASE SEARCH AND PASSIVE REPORTS ALONG OFFIN
		NMIMRID	Age	Sex	Residential address/village	Occupation	Location of lesion	Clinical forms	Category	Date of specimen collection	Type of specimen	PCR Results
		AKM001	12	Female	AKOMFORE	STUDENT		Ulcer	I	2013-01-09	Swab	Negative
		NTB 001	12	Female	NTOBROSO	FARMER	Lower Limb Left	Ulcer	II	13/12/2013	Swab	Positive
		NTB 002	33	Male	NTOBROSO	MINER	Upper Limb Right	Ulcer	II	2013-10-26	Swab	Positive
		PKM 001	57	Male	POKUKROM	FARMER	Lower Limb Left	Ulcer	I	2013-08-25	Swab	Negative
		NTB 003	56	Female	NTOBROSO	FARMER	Lower Limb Left	Ulcer	III	2013-08-30	Swab	Negative
		ACS001	18	Male	ACHIASE	FARMER	Lower Limb Right	Plaque	I	2013-07-11	Swab	Positive
		ACS002	35	Female	ACHIASE	FARMER	Upper Limb Right	Nodule	I	2014-06-01	FNA	Positive
		NTB 004	3	Male	NTOBROSO	STUDENT	Thorax	Plaque	I	2013-09-08	FNA	Negative
		KNG 001	22	Female	KENIAGO	FARMER	Upper Limb Right	Nodule	I	2013-09-09	FNA	Negative
		AKM002	18	Female	AKOMFORE	STUDENT	Upper Limb Right	Nodule	I	15/12/2013	FNA	Positive
		ACS003	9	Male	ACHIASE	STUDENT	Upper Limb Right	Nodule	I	18/04/2014	FNA	Positive
		NTB 005	22	Female	NTOBROSO	STORE KEEPER	Lower Limb Left	Ulcer	II	2013-11-08	Swab	Negative
		KNG 002	26	Female	KENIAGO	FARMER	Upper Limb Right	Nodule	I	2013-11-08	FNA	Negative
		ACS004	14	Male	ACHIASE	STUDENT	Upper Limb Left	Nodule	I	2014-11-12	FNA	Positive
		ACS005	21	Female	ACHIASE	FARMER	Upper Limb Left	Nodule	I	27/4/2014	FNA	Negative
		ACS005	35	Female	ACHIASE	FARMER	Lower Limb Left	Nodule	I	2014-12-01	FNA	Negative
		AKM003	14	Female	AKOMFORE	STUDENT	Upper Limb Right	Nodule	I	2014-05-04	FNA	Negative
		PKM 002	22	Male	POKUKROM	STUDENT	Upper Limb Right	Plaque	II	2014-05-04	Swab	Negative
		KNG 003	1.5	Female	KENIAGO	MINOR	Head/Neck	Nodule	I	2014-05-03	FNA	Negative
		WMS 001	45	Male	WROMANSO	MAISON	Upper Limb Right	Nodule	I	2014-05-03	FNA	Negative
		PKM 003	34	Male	POKUKROM	FARMER	Lower Limb Left	Ulcer	II	2014-06-16	Swab	Negative
		PKM 004	46	Male	POKUKROM	FARMER	Lower Limb Right	Ulcer	III	2014-06-16	Swab	Negative
		NTB 006	7	Male	NTOBROSO	STUDENT	Lower Limb Left	Ulcer	II	2014-04-10	Swab	Positive
		WMS 002	20	Female	WROMANSO	FARMER	Head/Neck	Nodule	I	2014-03-28	FNA	Negative
		MFM 001	39	Female	MFANTSIMAN	FARMER	Head/Neck	Nodule	I	2014-03-28	FNA	Negative
		MFM 002	30	Female	MFANTSIMAN	FARMER	Upper Limb Right	Nodule	I	2014-03-28	FNA	Negative
		MFM 003	6	Male	MFANTSIMAN	STUDENT	Head/Neck	Nodule	I	2014-03-28	FNA	Negative
		NTB 007	25	Male	NTOBROSO	NOT STATED	Head/Neck	Nodule	I	2014-05-07	FNA	Negative

## Sheet: DENSU
						BU CASES FROM BOTH ACTIVE CASE SEARCH AND PASSIVE REPORTS ALONG OFFIN
		NMIMR ID	Age	Sex	Residential address/village	Occupation	Location of lesion	Clinical forms	Category	Date of specimen collection	Type of specimen	PCR Results
		DSM 001	16	Male	DOMSAMPAMAN	UNEMPLOYED	Upper Limb Right	Nodule	II	2013-11-23	FNA	Negative
		DSM 002	17	Male	DOMSAMPAMAN	STUDENT	Upper Limb Left	Oedema;	II	2013-11-16	Swab	Positive
		DSM 003	19	Female	DOMSAMPAMAN	STUDENT	Lower Limb Left	Nodule	I	2013-12-12	Swab	Positive
		DSM 004	25	Male	DOMSAMPAMAN	ELECTRICIAN	Lower Limb Left	Ulcer	I	2013-12-20	Swab	Negative
		DSM 005	39	Female	DOMSAMPAMAN	SEAMTRESS	Lower Limb Left	Ulcer	II	2013-10-26	Swab	Negative
		DSM 006	9	Male	DOMSAMPAMAN	STUDENT	Lower Limb Right	Ulcer	I	2013-11-26	Swab	Negative
		DSM 007	7	Male	DOMSAMPAMAN	STUDENT	Lower Limb Left	Ulcer	I	2013-10-18	Swab	Negative
		DSM 008	9	Male	DOMSAMPAMAN	STUDENT	Lower Limb Right	Ulcer	I	2013-10-22	Swab	Negative
		DSM 009	13	Female	DOMSAMPAMAN	STUDENT	Lower Limb Left	Ulcer	I	2013-11-28	Swab	Negative
		DSM 010	38	Male	DOMSAMPAMAN	MAISON	Lower Limb Left	Nodule	I	2013-11-24	Swab	Positive
		DSM 011	40	Female	DOMSAMPAMAN	NOT STATED	Upper Limb Left	Oedema;Plaque	I	2013-08-19	FNA	Negative
		DSM 012	21	Female	DOMSAMPAMAN	FISH SELLER	Upper Limb Right	Oedema;Ulcer	I	2013-08-14	Swab	Negative
		DSM 013	30	Male	DOMSAMPAMAN	CARPENTER	Lower Limb Right	Nodule	I	2013-10-10	FNA	Negative
		DSM 014	60	Female	DOMSAMPAMAN	TRADER	Upper Limb Left	Nodule	I	2013-11-17	Swab	Positive
		DSM 015	68	Female	DOMSAMPAMAN	TRADER	Lower Limb Left	Ulcer	I	2013-11-20	Swab	Negative
		DSM 016	15	Male	DOMSAMPAMAN	STUDENT	Back	Ulcer	II	2013-11-28	Swab	Negative
		DSM 017	80	Male	DOMSAMPAMAN	UNEMPLOYED	Lower Limb Right	Ulcer	II	2014-07-03	Swab	Negative
		DSM 018	30	Male	DOMSAMPAMAN	MASON	Abdomen;Thorax	Nodule	I	2014-07-23	FNA	Negative
		DSM 019	48	Female	DOMSAMPAMAN	TRADER	Head/Neck	Ulcer	I	2014-07-18	Swab	Negative
		DSM 020	35	Female	DOMSAMPAMAN	FARMER	Lower Limb Left	Ulcer	I	2014-11-29	Swab	Negative
		DSM 021	50	Female	DOMSAMPAMAN	FARMER	Lower Limb Right	plaque	I	2014-10-17	Swab	Positive
		DSM 022	13	Male	DOMSAMPAMAN	FARMER		Ulcer	I	2014-10-14	Swab	Negative
		DSM 023	19	Female	DOMSAMPAMAN	STUDENT	Back	Nodule	I	2014-11-28	FNA	Negative
		DSM 024	60	Male	DOMSAMPAMAN	FARMER	Lower Limb Left	Ulcer	I	2014-10-22	Swab	Positive
		DSM 025	63	Male	DOMSAMPAMAN	FARMER	Lower Limb Right	Ulcer	I	2014-07-04	Swab	Negative
		DSM 026	57	Female	DOMSAMPAMAN	TRADER	Lower Limb Left	Ulcer	I	2014-11-17	Swab	Positive
		DSM 027	32	Male	DOMSAMPAMAN	FARMER	Lower Limb Left	Ulcer	I	2014-11-21	Swab	Positive
		ASM001	9	male	ASHONGKROM	Student	Lower Limb Left	plaque	I	2013-11-19	Swab	Positive
		ASM002	12	male	ASHONGKROM	Student	Lower Limb Left	Ulcer	II	2013-11-16	Swab	Positive
		ASM003	33	female	ASHONGKROM	Artisan	lower left limb	Ulcer	I	2013-11-19	Swab	Negative
		ASM004	58	male	ASHONGKROM	Farmer	lower right limb	Ulcer	I	2013-12-18	Swab	Positive
		ASM005	74	female	ASHONGKROM	Farmer	lower left limb	Ulcer	I	2013-12-15	Swab	Negative
		ASM006	71	Male	ASHONGKROM	Aged	Lower Limb Left	Ulcer	II	2014-06-23	Swab	Negative
		ASM007	6	Female	ASHONGKROM	MINOR	Lower Limb Right	Ulcer	II	2014-06-20	Swab	Negative
		ASM008	6	Male	ASHONGKROM	MINOR	lower left limb	Plaque;Ulcer	I	2014-06-26	Swab	Negative
		ASM009	60	Female	ASHONGKROM	Farmer	Upper Limb Left	Oedema	I	2014-08-23	FNA	Negative
		ASM010	13	Female	ASHONGKROM	Student	Lower Limb Right	Plaque;Ulcer	II	2014-08-25	Swab	Negative
		ASM011	5	female	ASHONGKROM	Student	Upper left limb	Nodule	I	2014-09-28	FNA	Positive
		ASM012	11	male	ASHONGKROM	Student	lower left limb	Ulcer	II	2014-09-26	Swab	Negative
		ASM013	45	male	ASHONGKROM	Farmer	Upper left limb	Ulcer	II	2014-09-12	Swab	Positive
		ASM014	15	Male	ASHONGKROM	STUDENT	Buttocks/perineals	Nodule	I	2014-10-07	FNA	Positive
		ASM015	20	Male	ASHONGKROM	Farmer	Upper Limb Left	Plaque	I	2014-10-27	Swab	Positive
		ASM016	53	Female	ASHONGKROM	BAKER	Lower Limb Right	Ulcer	I	2014-10-20	Swab	Negative
		ASM017	21	Female	ASHONGKROM	TRADER	Upper Limb Left	plaque	I	2014-10-31	Swab	Positive
		ASM018	18	Female	ASHONGKROM	STUDENT	Lower Limb Right	Oedema;Ulcer	I	2014-10-08	FNA	Negative
		ASM019	3	Female	ASHONGKROM	MINOR	Lower Limb Right	Nodule	I	2014-11-28	Swab	Positive
		ASM020	14	Male	ASHONGKROM	STUDENT	Lower Limb Right	Ulcer	I	2014-11-25	Swab	Positive
		ASM021	25	Male	ASHONGKROM	STUDENT	Lower Limb Left	Ulcer	I	2014-11-21	Swab	Positive
		ASM022	70	Female	ASHONGKROM	TRADER	Lower Limb Left	Ulcer	I	2014-11-30	Swab	Positive
		ASM023	48	Male	ASHONGKROM	FARMER	Lower Limb Left	Osteomyelitis;Ulcer	I	2014-11-28	Swab	Negative
		ASM024	5	female	ASHONGKROM	Student	Lower Limb Left	plaque	I	2014-12-18	Swab	Positive
		ASM025	12	female	ASHONGKROM	Student	Upper left limb	ulcer	I	2014-12-15	Swab	Positive
		ASM026	13	male	ASHONGKROM	Student	Upper left limb	Ulcer	I	2014-12-13	Swab	Positive
		ASM027	31	male	ASHONGKROM	Artisan	lower left limb	Ulcer	II	2014-12-13	Swab	Positive
		ASM028	27	male	ASHONGKROM	Farmer	Not stated	plaque;ulcer	I	2014-12-18	Swab	Negative
		ASM029	55	Female	ASHONGKROM	TRADER	Lower Limb Right	Ulcer	I	2014-12-15	Swab	Negative
